# Supplementary material for: Integration of whey and mycorrhizal symbiosis: a sustainable biocontrol strategy against Zucchini yellow mosaic virus in squash
Source: Mycorrhiza. 2026 Apr 24;36(3):18. doi: 10.1007/s00572-026-01262-7 (PMC13109265; doi:10.1007/s00572-026-01262-7)
Supplement: Supplementary file 1 — Supplementary Material 1 [file 572_2026_1262_MOESM1_ESM.xlsx]

## Sheet: PCA_HID
	2.49646	-3.51378	-1.25383	0.804865	-1.19123	-0.0574097	0.25306	-0.191143	-0.261477	-0.599252	0.0609902	3.95995	0.791783	2.67904	-1.48431	-1.69631	0.898758	4.25447	-4.41531	2.75833	1.75016	-1.65299
	4.6628	0.613204	-0.963708	-0.442184	-0.391864	-1.41229	-0.826518	0.181671	0.547815	0.138963	-0.218582	3.42527	1.50382	0.166203	-5.38214	3.78965	2.05884	-2.6867	-5.8421	5.48602	-0.523292	-6.0664
	1.99545	-2.71307	2.23912	0.791208	0.623153	0.0938658	-0.186125	-0.989863	-0.303981	0.296246	-0.216285	2.6914	3.97606	-1.13687	-3.36488	-1.44347	-2.32042	6.27028	7.94852	3.3664	3.62988	-2.11343
	1.62949	-2.94295	-1.35034	0.127068	0.40362	0.14249	0.834899	0.788267	-0.0331664	0.538211	0.149938	3.91667	0.160477	3.44458	-2.70871	1.4233	1.87185	-0.742787	0.624444	-3.05032	1.32369	2.66504
	4.81008	2.53121	2.89019	-0.768196	-0.789683	0.49254	0.067546	0.625605	-0.345198	-0.0539256	0.118431	4.06839	0.461762	0.953336	-2.51791	2.07486	1.76375	-0.960021	4.42451	0.976189	-5.70495	6.75981
	3.62699	1.25475	-1.19697	-0.606752	1.92229	0.917654	-0.159797	-0.192897	0.30701	-0.323717	0.0857538	4.22045	-1.13238	0.925283	-1.10326	-0.021558	-0.806963	0.0109432	0.666716	-3.31246	0.863122	0.91413
	-5.27556	-1.58199	-0.12528	-0.625322	0.379122	-0.0316097	-1.31426	0.485849	-0.595297	-0.0337908	0.132741	3.88717	1.55322	0.526133	-2.81673	1.55015	-3.94593	-4.54772	1.3264	2.69464	-3.9601	2.39883
	-2.06456	1.95806	-0.929837	1.94786	-1.04052	1.3306	-0.460353	-0.0770047	0.406868	0.220432	-0.058052	-3.36886	3.61051	1.08625	-2.00936	3.06385	1.70673	2.79107	-3.45877	0.167121	0.821793	4.25764
	-4.02435	-0.811098	2.09874	0.434742	0.174845	-0.631927	0.275553	-0.0511092	0.905252	-0.141656	0.331985	-3.65419	3.32552	0.46147	-1.23348	2.36719	1.44934	1.34062	-1.90314	-0.0810701	0.112859	2.97708
	-3.96064	-0.624421	-0.130346	-2.70585	-0.561097	0.500986	0.533196	-0.169894	0.230726	-0.0287574	-0.35536	-3.86358	2.99965	-0.0545646	-0.337456	0.0372886	-0.224555	0.220597	-1.61375	1.1845	-1.85342	1.29534
	-2.87338	2.52994	0.0876845	1.62979	0.788126	-0.679526	0.632337	0.476591	-0.369714	-0.212483	-0.351369	-3.93751	2.54855	0.287483	-1.78585	0.941437	-0.114294	-1.09203	-0.858129	0.631257	-3.66487	2.15723
	-1.02279	3.30014	-1.36542	-0.587223	-0.316767	-0.665368	0.35046	-0.886072	-0.488836	0.199729	0.319809	-3.46769	2.32501	1.35632	-3.08894	4.83673	3.35221	-2.49891	4.49653	1.41027	8.22487	0.873656
												4.15563	0.562576	-0.0970781	-0.26291	-0.0252426	-2.0483	0.874093	-6.18612	-2.91934	4.97787	3.4339
												2.87638	4.77649	0.0205582	1.92873	0.156073	-1.1253	2.57873	-2.43158	0.0479875	0.823688	3.72382
												2.63903	0.698003	-2.39637	8.43995	-0.296163	4.56424	1.99292	0.0276076	8.02077	0.207768	3.72919
												0.449726	-2.20366	7.18103	4.14757	7.91973	3.11038	4.85002	1.3176	-2.12213	-2.85133	-3.69186
												-0.334958	1.51769	7.67498	5.3455	1.00789	-7.39089	-5.5676	0.330399	2.85251	3.46916	0.681333
												1.17336	3.41995	5.27157	0.288111	-7.45518	8.66713	-4.73029	0.738847	-1.69524	0.0455745	-0.647758
												-2.28676	0.821525	7.12246	-2.95019	-5.34944	-2.96016	5.10398	-0.201325	2.48099	-3.27339	-0.391018
												0.827643	6.22902	-0.732531	2.4383	-0.860349	-0.949374	1.62771	0.470703	-6.45813	0.38279	-0.711156
												1.34853	6.02983	-1.72633	1.48045	2.71677	-1.29185	-0.160236	0.0867054	-2.60053	-4.10896	-2.63922
												1.38912	6.01849	-1.72273	2.32388	0.546408	0.154539	-2.45755	1.06207	0.417894	-0.846772	-5.25219
												-4.06405	2.20275	-0.238827	0.400159	-1.79224	-0.597313	-0.310993	-0.958671	1.57567	-0.659881	-0.496196

## Sheet: PCA
	XLSTAT 2016.02.28451 - Principal Component Analysis (PCA) - Start time: 5.11.2025 at 11:44:13 / End time: 5.11.2025 at 11:44:19
	Observations/variables table: Workbook = DataSet Analizler.xlsx / Sheet = Sayfa1 / Range = Sayfa1!$B:$X / 12 rows and 23 columns
	Observation labels: Workbook = DataSet Analizler.xlsx / Sheet = Sayfa1 / Range = Sayfa1!$A:$A / 12 rows and 1 column
	PCA type: Pearson (n)
	Type of biplot: Distance biplot / Coefficient = Automatic
	Summary statistics:
	Variable	Observations	Obs. with missing data	Obs. without missing data	Minimum	Maximum	Mean	Std. deviation
	SD	12	0	12	2.246	3.81	3.07867	0.411027
	SL	12	0	12	15	27	19.7208	3.89087
	RL	12	0	12	14.4	28.2	21.2208	4.20894
	SFW	12	0	12	11.068	25.586	15.8463	4.68463
	RFW	12	0	12	0.156	0.878	0.418667	0.256943
	SDW	12	0	12	0.608	1.878	1.168	0.503321
	RDW	12	0	12	0.024	0.16	0.0716667	0.0476337
	AA	12	0	12	0.986	3.07	2.21933	0.726023
	PC	12	0	12	1.198	3.87	2.7845	1.02137
	Prolin	12	0	12	3.73	19.054	11.8107	6.63142
	PAL	12	0	12	2.93	15.498	9.28067	5.08666
	CAT	12	0	12	5.476	13.926	10.5367	2.36291
	Chl	12	0	12	26.424	41.054	34.6327	5.22768
	P	12	0	12	2.1	3.964	3.12583	0.577011
	pH	12	0	12	7.58	7.8933	7.75527	0.0938685
	EC	12	0	12	131	189	157.278	16.7204
	Moisture	12	0	12	1.2533	2.06	1.63833	0.274639
	CaCO3	12	0	12	7.29	13.3667	9.33779	1.58031
	OM	12	0	12	2.4033	5.2833	3.81222	0.853181
	ASN	12	0	12	0	560	211.1	235.22
	M	12	0	12	0	7.546	3.24567	3.47392
	F	12	0	12	0	95.556	46.2962	48.3888
	DS	12	0	12	0	75.4	36.4883	38.1858
	Correlation matrix (Pearson (n)):
	Variables	SD	SL	RL	SFW	RFW	SDW	RDW	AA	PC	Prolin	PAL	CAT	Chl	P	pH	EC	Moisture	CaCO3	OM	ASN	M	F	DS
	SD	1	0.812489	0.65032	0.918249	0.866925	0.885443	0.830671	-0.570644	-0.674634	-0.743613	-0.765377	-0.673603	0.91135	0.697425	0.467979	0.185301	0.0538706	0.459608	-0.190279	0.238551	0.304577	0.309682	-0.807106
	SL	0.812489	1	0.640317	0.818829	0.84231	0.738784	0.873735	-0.36512	-0.467902	-0.572902	-0.543918	-0.385837	0.791984	0.616038	0.256563	-0.0457453	-0.167915	0.286309	-0.36175	0.221126	0.414433	0.394098	-0.683879
	RL	0.65032	0.640317	1	0.565065	0.670552	0.514871	0.73062	-0.156024	-0.22733	-0.286045	-0.325054	-0.241358	0.604267	0.803354	0.305269	-0.300902	-0.11249	0.352069	-0.174705	0.643994	0.701718	0.692246	-0.384261
	SFW	0.918249	0.818829	0.565065	1	0.940154	0.927273	0.865096	-0.596836	-0.692871	-0.791845	-0.764847	-0.568606	0.862307	0.574727	0.32301	0.300701	0.0732289	0.440737	-0.236296	0.135929	0.229135	0.214973	-0.865423
	RFW	0.866925	0.84231	0.670552	0.940154	1	0.919826	0.925306	-0.636792	-0.714874	-0.798783	-0.775949	-0.601358	0.852065	0.621831	0.446295	0.138285	-0.0880219	0.327427	-0.419849	0.180525	0.329611	0.316986	-0.877926
	SDW	0.885443	0.738784	0.514871	0.927273	0.919826	1	0.852584	-0.826664	-0.892052	-0.942512	-0.932832	-0.804797	0.924688	0.508477	0.460086	0.191366	-0.0751229	0.209336	-0.450258	0.0238715	0.129824	0.123053	-0.9735
	RDW	0.830671	0.873735	0.73062	0.865096	0.925306	0.852584	1	-0.550616	-0.624489	-0.679829	-0.667401	-0.560446	0.868766	0.714499	0.368371	-0.0471282	0.0453274	0.295821	-0.378847	0.318436	0.478749	0.466738	-0.765487
	AA	-0.570644	-0.36512	-0.156024	-0.596836	-0.636792	-0.826664	-0.550616	1	0.98881	0.944968	0.943796	0.895032	-0.666487	-0.125544	-0.516457	-0.135245	0.152262	0.0574086	0.544591	0.312216	0.22961	0.179848	0.878622
	PC	-0.674634	-0.467902	-0.22733	-0.692871	-0.714874	-0.892052	-0.624489	0.98881	1	0.979001	0.97546	0.908062	-0.747909	-0.202009	-0.514733	-0.176855	0.141343	0.0116063	0.518509	0.277226	0.185848	0.150025	0.932443
	Prolin	-0.743613	-0.572902	-0.286045	-0.791845	-0.798783	-0.942512	-0.679829	0.944968	0.979001	1	0.986511	0.857122	-0.802885	-0.262368	-0.501453	-0.256571	0.157975	-0.0227565	0.533597	0.239814	0.129778	0.115297	0.983178
	PAL	-0.765377	-0.543918	-0.325054	-0.764847	-0.775949	-0.932832	-0.667401	0.943796	0.97546	0.986511	1	0.897914	-0.832276	-0.347052	-0.610894	-0.232866	0.129774	-0.0554509	0.558385	0.145705	0.0555059	0.0288753	0.96621
	CAT	-0.673603	-0.385837	-0.241358	-0.568606	-0.601358	-0.804797	-0.560446	0.895032	0.908062	0.857122	0.897914	1	-0.77174	-0.341811	-0.607866	-0.0612376	0.133079	0.00110957	0.478519	0.0857151	0.0336775	0.0149925	0.813653
	Chl	0.91135	0.791984	0.604267	0.862307	0.852065	0.924688	0.868766	-0.666487	-0.747909	-0.802885	-0.832276	-0.77174	1	0.722074	0.540398	0.0356329	-0.0455174	0.246439	-0.483848	0.278055	0.374463	0.360443	-0.862166
	P	0.697425	0.616038	0.803354	0.574727	0.621831	0.508477	0.714499	-0.125544	-0.202009	-0.262368	-0.347052	-0.341811	0.722074	1	0.57827	-0.109556	0.176911	0.502361	-0.268589	0.832663	0.872362	0.869159	-0.375
	pH	0.467979	0.256563	0.305269	0.32301	0.446295	0.460086	0.368371	-0.516457	-0.514733	-0.501453	-0.610894	-0.607866	0.540398	0.57827	1	0.105072	0.00648183	0.183908	-0.621355	0.308746	0.363479	0.44383	-0.501128
	EC	0.185301	-0.0457453	-0.300902	0.300701	0.138285	0.191366	-0.0471282	-0.135245	-0.176855	-0.256571	-0.232866	-0.0612376	0.0356329	-0.109556	0.105072	1	0.507378	0.0738518	0.202034	-0.279869	-0.278469	-0.322298	-0.268016
	Moisture	0.0538706	-0.167915	-0.11249	0.0732289	-0.0880219	-0.0751229	0.0453274	0.152262	0.141343	0.157975	0.129774	0.133079	-0.0455174	0.176911	0.00648183	0.507378	1	0.358777	0.48833	0.209601	0.124653	0.152188	0.153266
	CaCO3	0.459608	0.286309	0.352069	0.440737	0.327427	0.209336	0.295821	0.0574086	0.0116063	-0.0227565	-0.0554509	0.00110957	0.246439	0.502361	0.183908	0.0738518	0.358777	1	0.303352	0.497962	0.377546	0.476448	-0.0642805
	OM	-0.190279	-0.36175	-0.174705	-0.236296	-0.419849	-0.450258	-0.378847	0.544591	0.518509	0.533597	0.558385	0.478519	-0.483848	-0.268589	-0.621355	0.202034	0.48833	0.303352	1	-0.0607447	-0.237154	-0.246501	0.545827
	ASN	0.238551	0.221126	0.643994	0.135929	0.180525	0.0238715	0.318436	0.312216	0.277226	0.239814	0.145705	0.0857151	0.278055	0.832663	0.308746	-0.279869	0.209601	0.497962	-0.0607447	1	0.950554	0.94443	0.134852
	M	0.304577	0.414433	0.701718	0.229135	0.329611	0.129824	0.478749	0.22961	0.185848	0.129778	0.0555059	0.0336775	0.374463	0.872362	0.363479	-0.278469	0.124653	0.377546	-0.237154	0.950554	1	0.976044	0.000842924
	F	0.309682	0.394098	0.692246	0.214973	0.316986	0.123053	0.466738	0.179848	0.150025	0.115297	0.0288753	0.0149925	0.360443	0.869159	0.44383	-0.322298	0.152188	0.476448	-0.246501	0.94443	0.976044	1	0.00782948
	DS	-0.807106	-0.683879	-0.384261	-0.865423	-0.877926	-0.9735	-0.765487	0.878622	0.932443	0.983178	0.96621	0.813653	-0.862166	-0.375	-0.501128	-0.268016	0.153266	-0.0642805	0.545827	0.134852	0.000842924	0.00782948	1
	Values in bold are different from 0 with a significance level alpha=0,05
	Bartlett's sphericity test:
	Chi-square (Observed value)	-Inf
	Chi-square (Critical value)	291.102
	DF	253
	alpha	0.05
	The Bartlett's sphericity test cannot be computed because of a multicolinearity between the selected variables. You can use the multicolinearity analysis tool to detect and remove the variables responsible for the problem.
	Kaiser-Meyer-Olkin measure of sampling adequacy:
	SD
	SL
	RL
	SFW
	RFW
	SDW
	RDW
	AA
	PC
	Prolin
	PAL
	CAT
	Chl
	P
	pH
	EC
	Moisture
	CaCO3
	OM
	ASN
	M
	F
	DS
	KMO
	KMO statistics cannot be computed because of a constant variable or because of a multicolinearity between the selected variables. You can use the multicolinearity analysis tool to detect and remove the variables responsible for the problem.
	Principal Component Analysis:
	Eigenvalues:
		F1	F2	F3	F4	F5	F6	F7	F8	F9	F10	F11
	Eigenvalue	12.0151	5.11681	2.1915	1.42838	0.727995	0.536496	0.360922	0.282087	0.20364	0.0849345	0.0521134
	Variability (%)	52.2396	22.247	9.52824	6.21037	3.16519	2.33259	1.56923	1.22646	0.885391	0.369281	0.22658
	Cumulative %	52.2396	74.4867	84.0149	90.2253	93.3905	95.7231	97.2923	98.5187	99.4041	99.7734	100
	Eigenvectors:
		F1	F2	F3	F4	F5	F6	F7	F8	F9	F10	F11
	SD	0.262827	0.0525516	0.177811	-0.0985155	-0.112586	0.0596517	0.282374	-0.29305	0.183074	0.11616	-0.109711
	SL	0.227339	0.0998102	0.0110311	-0.357219	0.251524	0.136647	-0.17832	-0.387747	0.364114	-0.0347316	-0.402634
	RL	0.178632	0.263896	-0.0754553	-0.223331	-0.0958051	-0.154009	0.416166	0.527553	0.223432	0.240919	-0.140271
	SFW	0.259954	0.0106511	0.228621	-0.17978	0.0944663	0.124237	-0.0492996	0.0414451	-0.202454	0.087855	0.176882
	RFW	0.270024	0.0306477	0.0632741	-0.167117	0.137711	0.117062	-0.0637177	0.29366	0.0647908	-0.378644	0.448657
	SDW	0.280116	-0.0751576	0.0614121	-0.0732249	-0.00143083	-0.0535591	0.000726315	0.0442507	-0.219852	0.0572864	0.0606719
	RDW	0.257996	0.103089	0.03492	-0.18695	0.102886	-0.261896	-0.301838	0.0880347	0.178846	-0.262836	0.159214
	AA	-0.223596	0.239634	0.0720958	-0.133363	0.203351	0.113278	0.185247	-0.229563	0.011092	0.0545434	0.282585
	PC	-0.242533	0.220719	0.0306283	-0.0818675	0.157113	0.0961943	0.0889787	-0.126314	-0.00538072	0.00749056	0.197593
	Prolin	-0.25643	0.199091	-0.00362152	-0.0223973	0.00247489	-0.014904	0.0146413	-0.107107	0.0786166	-0.123014	0.0859731
	PAL	-0.261337	0.16915	0.0190806	-0.118529	0.0624843	-0.00758583	-0.0724795	-0.0569551	0.0418973	-0.243242	0.143178
	CAT	-0.230155	0.154314	0.0900206	-0.205017	0.321019	0.22249	-0.165856	0.29844	0.0936013	0.545895	0.0579856
	Chl	0.275814	0.0373389	-0.00644319	-0.0174496	-0.00167538	-0.135948	0.0580146	-0.41058	-0.19376	0.330387	0.227912
	P	0.190909	0.317021	0.00136447	0.128012	0.0103587	-0.0746873	0.171154	-0.161387	0.00318499	0.0546691	0.247154
	pH	0.175156	0.0463273	-0.15905	0.56017	-0.0196567	0.302934	0.132272	0.00183235	0.532348	0.0137898	0.247511
	EC	0.0298488	-0.146259	0.476613	0.275279	0.525642	0.206439	0.321901	0.0874505	-0.140849	-0.189246	-0.245033
	Moisture	-0.0222316	0.100731	0.509397	0.354787	0.0668951	-0.490542	-0.369528	0.021929	0.189324	0.230252	0.0452209
	CaCO3	0.0778775	0.226986	0.34988	0.0191222	-0.494809	0.575248	-0.313955	0.0490382	-0.112515	0.00302484	-0.0429925
	OM	-0.151775	0.0545256	0.472726	-0.195808	-0.355048	-0.196469	0.338757	-0.0133622	0.164666	-0.217259	-0.0259524
	ASN	0.0549317	0.413428	-0.048619	0.161833	-0.0571024	-0.0630111	0.108033	0.0312411	-0.428634	0.0254063	-0.0472003
	M	0.0895039	0.400207	-0.114579	0.098259	0.180315	-0.0857414	-0.010635	0.00575474	-0.1726	-0.272717	-0.175168
	F	0.0921978	0.399455	-0.11434	0.154238	0.0362658	0.0102569	-0.16311	0.0704907	0.0277361	-0.0562013	-0.348594
	DS	-0.269736	0.146199	-0.0158512	0.0265591	-0.118953	-0.0396444	-0.020641	-0.0636282	0.104579	-0.0437971	-0.0329331
	Factor loadings:
		F1	F2	F3	F4	F5	F6	F7	F8	F9	F10	F11
	SD	0.911032	0.118874	0.263226	-0.117741	-0.0960613	0.0436924	0.169641	-0.155644	0.0826147	0.0338533	-0.0250452
	SL	0.788022	0.225774	0.0163301	-0.426931	0.214607	0.100089	-0.107129	-0.20594	0.164312	-0.010122	-0.0919148
	RL	0.619188	0.596942	-0.111702	-0.266915	-0.0817434	-0.112805	0.250019	0.280193	0.100827	0.0702124	-0.0320215
	SFW	0.901075	0.0240931	0.338443	-0.214865	0.0806011	0.0909985	-0.0296176	0.0220123	-0.0913601	0.0256041	0.0403793
	RFW	0.935979	0.0693263	0.0936691	-0.19973	0.117498	0.0857432	-0.0382796	0.155968	0.0292378	-0.11035	0.102421
	SDW	0.970962	-0.170009	0.0909127	-0.0875148	-0.00122082	-0.0392298	0.000436347	0.0235024	-0.0992114	0.0166953	0.0138504
	RDW	0.894289	0.233191	0.0516946	-0.223433	0.0877846	-0.191828	-0.181334	0.0467569	0.080707	-0.0765998	0.0363458
	AA	-0.775045	0.542061	0.106728	-0.159389	0.173505	0.0829714	0.11129	-0.121925	0.00500545	0.0158959	0.0645095
	PC	-0.840689	0.499274	0.0453413	-0.097844	0.134053	0.0704583	0.0534555	-0.0670874	-0.00242813	0.00218301	0.0451071
	Prolin	-0.88886	0.450351	-0.00536119	-0.0267682	0.00211164	-0.0109165	0.00879604	-0.0568864	0.0354769	-0.0358506	0.0196263
	PAL	-0.905869	0.382624	0.0282463	-0.14166	0.0533132	-0.00555631	-0.0435434	-0.0302499	0.0189068	-0.0708893	0.0326852
	CAT	-0.797781	0.349064	0.133264	-0.245026	0.273902	0.162965	-0.0996407	0.158507	0.042239	0.159093	0.0132372
	Chl	0.95605	0.0844619	-0.00953831	-0.020855	-0.00142948	-0.0995765	0.0348533	-0.218067	-0.087437	0.0962866	0.0520285
	P	0.661745	0.717114	0.00201992	0.152994	0.00883835	-0.0547053	0.102824	-0.0857156	0.00143727	0.0159325	0.0564213
	pH	0.607139	0.104794	-0.235452	0.669487	-0.0167716	0.221887	0.079465	0.000973196	0.24023	0.00401884	0.0565027
	EC	0.103464	-0.330844	0.705564	0.329	0.448491	0.151208	0.193388	0.0464466	-0.06356	-0.055153	-0.055937
	Moisture	-0.0770609	0.227858	0.754097	0.424024	0.0570766	-0.359302	-0.222001	0.0116469	0.0854354	0.0671037	0.0103232
	CaCO3	0.269945	0.513451	0.517953	0.022854	-0.422184	0.421345	-0.188614	0.0260451	-0.0507743	0.000881544	-0.00981448
	OM	-0.526094	0.123339	0.69981	-0.23402	-0.302937	-0.143905	0.203515	-0.00709692	0.074308	-0.0633169	-0.0059245
	ASN	0.190409	0.935189	-0.0719741	0.193414	-0.0487213	-0.046153	0.0649026	0.0165927	-0.193427	0.00740428	-0.0107751
	M	0.310246	0.905284	-0.169619	0.117434	0.15385	-0.062802	-0.00638919	0.00305645	-0.0778885	-0.0794793	-0.0399881
	F	0.319584	0.903581	-0.169265	0.184338	0.0309429	0.00751278	-0.0979915	0.0374389	0.0125163	-0.016379	-0.0795783
	DS	-0.93498	0.330708	-0.0234657	0.0317421	-0.101494	-0.0290379	-0.0124005	-0.0337941	0.0471929	-0.012764	-0.0075181
	Correlations between variables and factors:
		F1	F2	F3	F4	F5	F6	F7	F8	F9	F10	F11
	SD	0.911032	0.118874	0.263226	-0.117741	-0.0960613	0.0436924	0.169641	-0.155644	0.0826147	0.0338533	-0.0250452
	SL	0.788022	0.225774	0.0163301	-0.426931	0.214607	0.100089	-0.107129	-0.20594	0.164312	-0.010122	-0.0919148
	RL	0.619188	0.596942	-0.111702	-0.266915	-0.0817434	-0.112805	0.250019	0.280193	0.100827	0.0702124	-0.0320215
	SFW	0.901075	0.0240931	0.338443	-0.214865	0.0806011	0.0909985	-0.0296176	0.0220123	-0.0913601	0.0256041	0.0403793
	RFW	0.935979	0.0693263	0.0936691	-0.19973	0.117498	0.0857432	-0.0382796	0.155968	0.0292378	-0.11035	0.102421
	SDW	0.970962	-0.170009	0.0909127	-0.0875148	-0.00122082	-0.0392298	0.000436347	0.0235024	-0.0992114	0.0166953	0.0138504
	RDW	0.894289	0.233191	0.0516946	-0.223433	0.0877846	-0.191828	-0.181334	0.0467569	0.080707	-0.0765998	0.0363458
	AA	-0.775045	0.542061	0.106728	-0.159389	0.173505	0.0829714	0.11129	-0.121925	0.00500545	0.0158959	0.0645095
	PC	-0.840689	0.499274	0.0453413	-0.097844	0.134053	0.0704583	0.0534555	-0.0670874	-0.00242813	0.00218301	0.0451071
	Prolin	-0.88886	0.450351	-0.00536119	-0.0267682	0.00211164	-0.0109165	0.00879604	-0.0568864	0.0354769	-0.0358506	0.0196263
	PAL	-0.905869	0.382624	0.0282463	-0.14166	0.0533132	-0.00555631	-0.0435434	-0.0302499	0.0189068	-0.0708893	0.0326852
	CAT	-0.797781	0.349064	0.133264	-0.245026	0.273902	0.162965	-0.0996407	0.158507	0.042239	0.159093	0.0132372
	Chl	0.95605	0.0844619	-0.00953831	-0.020855	-0.00142948	-0.0995765	0.0348533	-0.218067	-0.087437	0.0962866	0.0520285
	P	0.661745	0.717114	0.00201992	0.152994	0.00883835	-0.0547053	0.102824	-0.0857156	0.00143727	0.0159325	0.0564213
	pH	0.607139	0.104794	-0.235452	0.669487	-0.0167716	0.221887	0.079465	0.000973196	0.24023	0.00401884	0.0565027
	EC	0.103464	-0.330844	0.705564	0.329	0.448491	0.151208	0.193388	0.0464466	-0.06356	-0.055153	-0.055937
	Moisture	-0.0770609	0.227858	0.754097	0.424024	0.0570766	-0.359302	-0.222001	0.0116469	0.0854354	0.0671037	0.0103232
	CaCO3	0.269945	0.513451	0.517953	0.022854	-0.422184	0.421345	-0.188614	0.0260451	-0.0507743	0.000881544	-0.00981448
	OM	-0.526094	0.123339	0.69981	-0.23402	-0.302937	-0.143905	0.203515	-0.00709692	0.074308	-0.0633169	-0.0059245
	ASN	0.190409	0.935189	-0.0719741	0.193414	-0.0487213	-0.046153	0.0649026	0.0165927	-0.193427	0.00740428	-0.0107751
	M	0.310246	0.905284	-0.169619	0.117434	0.15385	-0.062802	-0.00638919	0.00305645	-0.0778885	-0.0794793	-0.0399881
	F	0.319584	0.903581	-0.169265	0.184338	0.0309429	0.00751278	-0.0979915	0.0374389	0.0125163	-0.016379	-0.0795783
	DS	-0.93498	0.330708	-0.0234657	0.0317421	-0.101494	-0.0290379	-0.0124005	-0.0337941	0.0471929	-0.012764	-0.0075181
	Contribution of the variables (%):
		F1	F2	F3	F4	F5	F6	F7	F8	F9	F10	F11
	SD	6.90779	0.276167	3.16167	0.970531	1.26756	0.355832	7.97352	8.5878	3.3516	1.34933	1.20364
	SL	5.16831	0.996207	0.0121686	12.7606	6.32642	1.86725	3.17979	15.0348	13.2579	0.120628	16.2114
	RL	3.19093	6.96409	0.56935	4.98769	0.917862	2.37188	17.3194	27.8312	4.99217	5.80422	1.96759
	SFW	6.75763	0.0113445	5.22674	3.2321	0.892387	1.54348	0.243045	0.17177	4.09874	0.77185	3.12872
	RFW	7.29129	0.0939283	0.400361	2.7928	1.89642	1.37035	0.405995	8.62364	0.419785	14.3371	20.1293
	SDW	7.8465	0.564867	0.377145	0.536188	0.000204728	0.286858	5.27533e-05	0.195813	4.83348	0.328174	0.368108
	RDW	6.65622	1.06274	0.121941	3.49502	1.05854	6.85896	9.1106	0.775011	3.1986	6.9083	2.5349
	AA	4.9995	5.74244	0.51978	1.77858	4.13518	1.28319	3.43163	5.2699	0.0123033	0.297498	7.98542
	PC	5.88224	4.87168	0.0938095	0.670228	2.46846	0.925334	0.79172	1.59551	0.00289522	0.00561085	3.90428
	Prolin	6.57566	3.96371	0.00131154	0.0501641	0.000612509	0.0222128	0.0214368	1.14719	0.618057	1.51324	0.739138
	PAL	6.82972	2.86117	0.0364069	1.40491	0.390429	0.00575448	0.525328	0.324388	0.175538	5.91667	2.04999
	CAT	5.29712	2.38128	0.810371	4.20319	10.3053	4.9502	2.75081	8.90666	0.876121	29.8001	0.336233
	Chl	7.60735	0.139419	0.00415147	0.030449	0.000280691	1.84819	0.33657	16.8576	3.75429	10.9156	5.19438
	P	3.64463	10.0503	0.000186178	1.63871	0.0107304	0.557819	2.92936	2.60458	0.00101442	0.298872	6.10852
	pH	3.06795	0.214622	2.52968	31.379	0.0386387	9.1769	1.7496	0.000335751	28.3395	0.019016	6.12617
	EC	0.0890953	2.13918	22.716	7.57787	27.6299	4.26173	10.3621	0.764758	1.98383	3.58141	6.00412
	Moisture	0.0494243	1.01468	25.9486	12.5874	0.447495	24.0632	13.6551	0.048088	3.58437	5.30162	0.204493
	CaCO3	0.60649	5.15228	12.2416	0.036566	24.4836	33.091	9.85679	0.240474	1.26597	0.000914964	0.184835
	OM	2.30356	0.297304	22.347	3.83406	12.6059	3.86001	11.4757	0.0178549	2.71149	4.72014	0.0673525
	ASN	0.301749	17.0922	0.236381	2.61898	0.326068	0.397039	1.16711	0.0976007	18.3727	0.0645478	0.222787
	M	0.801094	16.0166	1.31283	0.965484	3.25135	0.735159	0.0113104	0.00331171	2.97909	7.43744	3.06839
	F	0.850044	15.9564	1.30735	2.37895	0.131521	0.0105205	2.6605	0.496894	0.0769293	0.315858	12.1518
	DS	7.27573	2.13742	0.0251262	0.0705383	1.41499	0.157168	0.0426051	0.404854	1.09368	0.191819	0.108459
	Squared cosines of the variables:
		F1	F2	F3	F4	F5	F6	F7	F8	F9	F10	F11
	SD	0.82998	0.0141309	0.0692879	0.0138629	0.00922777	0.00190902	0.0287782	0.0242251	0.00682519	0.00114604	0.00062726
	SL	0.620979	0.0509741	0.000266673	0.18227	0.046056	0.0100177	0.0114766	0.0424111	0.0269983	0.000102455	0.00844832
	RL	0.383394	0.35634	0.0124773	0.0712434	0.00668198	0.012725	0.0625096	0.0785082	0.0101661	0.00492979	0.00102538
	SFW	0.811937	0.000580479	0.114544	0.0461668	0.00649653	0.00828072	0.000877205	0.000484539	0.00834668	0.000655568	0.00163048
	RFW	0.876057	0.00480614	0.00877389	0.039892	0.0138059	0.00735189	0.00146533	0.0243262	0.00085485	0.0121772	0.0104901
	SDW	0.942766	0.0289032	0.00826511	0.00765883	1.49041e-06	0.00153898	1.90398e-07	0.000552362	0.00984289	0.000278733	0.000191834
	RDW	0.799752	0.0543782	0.00267233	0.0499224	0.00770614	0.036798	0.0328822	0.0021862	0.00651362	0.00586753	0.00132102
	AA	0.600695	0.29383	0.011391	0.025405	0.0301039	0.00688425	0.0123855	0.0148657	2.50545e-05	0.000252678	0.00416147
	PC	0.706758	0.249275	0.00205583	0.00957344	0.0179703	0.00496437	0.0028575	0.00450073	5.89582e-06	4.76555e-06	0.00203465
	Prolin	0.790073	0.202816	2.87424e-05	0.000716537	4.45903e-06	0.000119171	7.73703e-05	0.00323606	0.00125861	0.00128527	0.00038519
	PAL	0.820598	0.146401	0.000797856	0.0200675	0.0028423	3.08725e-05	0.00189602	0.000915056	0.000357466	0.00502529	0.00106832
	CAT	0.636455	0.121845	0.0177593	0.0600377	0.0750223	0.0265576	0.00992828	0.0251245	0.00178413	0.0253106	0.000175222
	Chl	0.914032	0.00713381	9.09794e-05	0.000434929	2.04342e-06	0.00991548	0.00121475	0.0475531	0.00764523	0.0092711	0.00270697
	P	0.437906	0.514253	4.08008e-06	0.0234071	7.81164e-05	0.00299267	0.0105727	0.00734717	2.06576e-06	0.000253845	0.00318336
	pH	0.368617	0.0109818	0.0554378	0.448213	0.000281287	0.0492337	0.00631468	9.4711e-07	0.0577104	1.61511e-05	0.00319255
	EC	0.0107049	0.109458	0.497821	0.108241	0.201144	0.022864	0.0373989	0.00215728	0.00403987	0.00304186	0.00312895
	Moisture	0.00593839	0.0519191	0.568662	0.179796	0.00325774	0.129098	0.0492844	0.00013565	0.00729921	0.00450291	0.000106568
	CaCO3	0.0728705	0.263632	0.268275	0.000522304	0.178239	0.177532	0.0355753	0.000678346	0.00257802	7.77121e-07	9.63241e-05
	OM	0.276775	0.0152125	0.489734	0.0547652	0.0917706	0.0207088	0.0414182	5.03662e-05	0.00552168	0.00400903	3.50997e-05
	ASN	0.0362555	0.874579	0.00518027	0.0374091	0.00237376	0.0021301	0.00421235	0.000275319	0.0374141	5.48234e-05	0.000116102
	M	0.0962524	0.81954	0.0287707	0.0137908	0.0236697	0.00394409	4.08218e-05	9.34189e-06	0.00606661	0.00631696	0.00159905
	F	0.102134	0.816459	0.0286506	0.0339806	0.000957463	5.64419e-05	0.00960233	0.00140167	0.000156659	0.000268273	0.00633271
	DS	0.874187	0.109368	0.000550639	0.00100756	0.010301	0.000843197	0.000153771	0.00114204	0.00222717	0.00016292	5.65218e-05
	Values in bold correspond for each variable to the factor for which the squared cosine is the largest
	Factor scores:
	Observation	F1	F2	F3	F4	F5	F6	F7	F8	F9	F10	F11
	NC	2.49646	-3.51378	-1.25383	0.804865	-1.19123	-0.0574097	0.25306	-0.191143	-0.261477	-0.599252	0.0609902
	M	4.6628	0.613204	-0.963708	-0.442184	-0.391864	-1.41229	-0.826518	0.181671	0.547815	0.138963	-0.218582
	Wr	1.99545	-2.71307	2.23912	0.791208	0.623153	0.0938658	-0.186125	-0.989863	-0.303981	0.296246	-0.216285
	Wf	1.62949	-2.94295	-1.35034	0.127068	0.40362	0.14249	0.834899	0.788267	-0.0331664	0.538211	0.149938
	WrM	4.81008	2.53121	2.89019	-0.768196	-0.789683	0.49254	0.067546	0.625605	-0.345198	-0.0539256	0.118431
	WfM	3.62699	1.25475	-1.19697	-0.606752	1.92229	0.917654	-0.159797	-0.192897	0.30701	-0.323717	0.0857538
	Z	-5.27556	-1.58199	-0.12528	-0.625322	0.379122	-0.0316097	-1.31426	0.485849	-0.595297	-0.0337908	0.132741
	MZ	-2.06456	1.95806	-0.929837	1.94786	-1.04052	1.3306	-0.460353	-0.0770047	0.406868	0.220432	-0.058052
	WrZ	-4.02435	-0.811098	2.09874	0.434742	0.174845	-0.631927	0.275553	-0.0511092	0.905252	-0.141656	0.331985
	WfZ	-3.96064	-0.624421	-0.130346	-2.70585	-0.561097	0.500986	0.533196	-0.169894	0.230726	-0.0287574	-0.35536
	WrMZ	-2.87338	2.52994	0.0876845	1.62979	0.788126	-0.679526	0.632337	0.476591	-0.369714	-0.212483	-0.351369
	WfMZ	-1.02279	3.30014	-1.36542	-0.587223	-0.316767	-0.665368	0.35046	-0.886072	-0.488836	0.199729	0.319809
	Contribution of the observations (%):
		F1	F2	F3	F4	F5	F6	F7	F8	F9	F10	F11
	NC	4.32255	20.1079	5.97803	3.77937	16.2437	0.0511946	1.47861	1.07933	2.79784	35.2333	0.594824
	M	15.0794	0.612391	3.53158	1.14072	1.75776	30.9815	15.7728	0.975009	12.2807	1.89468	7.64007
	Wr	2.76169	11.9878	19.0649	3.6522	4.44509	0.136857	0.799865	28.9458	3.78138	8.61071	7.48035
	Wf	1.84158	14.1054	6.93373	0.0941986	1.86481	0.315371	16.0943	18.3562	0.0450144	28.4211	3.59495
	WrM	16.0471	10.4346	31.7637	3.44285	7.13833	3.76821	0.105343	11.5621	4.87633	0.285315	2.24284
	WfM	9.12394	2.56408	5.44814	2.14781	42.299	13.0801	0.589581	1.09922	3.8571	10.2817	1.17591
	Z	19.3031	4.07594	0.059682	2.28129	1.64532	0.0155201	39.881	6.97329	14.5019	0.112029	2.81759
	MZ	2.95628	6.24413	3.2877	22.1354	12.3934	27.5009	4.89314	0.175174	6.77428	4.76743	0.538894
	WrZ	11.2327	1.07144	16.7493	1.10265	0.349943	6.20279	1.75313	0.0771675	33.5347	1.96881	17.6241
	WfZ	10.8798	0.635	0.0646058	42.7151	3.60385	3.89856	6.56417	0.852691	2.17845	0.0811397	20.1933
	WrMZ	5.72633	10.4241	0.0292364	15.4966	7.11021	7.17241	9.23213	6.71008	5.59356	4.42979	19.7422
	WfMZ	0.725538	17.7372	7.0894	2.01178	1.1486	6.87664	2.83585	23.1939	9.77874	3.91398	16.355
	Squared cosines of the observations:
		F1	F2	F3	F4	F5	F6	F7	F8	F9	F10	F11
	NC	0.273913	0.542638	0.0690943	0.0284714	0.0623672	0.000144855	0.00281456	0.00160576	0.0030049	0.0157827	0.000163486
	M	0.821265	0.0142036	0.0350817	0.00738577	0.00580042	0.0753423	0.0258044	0.0012467	0.0113359	0.00072944	0.00180475
	Wr	0.213838	0.395296	0.269251	0.0336188	0.0208541	0.000473169	0.00186043	0.0526201	0.00496244	0.00471309	0.0025122
	Wf	0.177362	0.57853	0.1218	0.00107852	0.0108819	0.00135622	0.0465615	0.0415055	7.34776e-05	0.0193493	0.0015017
	WrM	0.580083	0.160635	0.20943	0.0147955	0.0156348	0.0060823	0.000114389	0.00981264	0.0029876	7.29081e-05	0.000351654
	WfM	0.616543	0.0737877	0.0671493	0.0172542	0.173185	0.0394666	0.00119677	0.0017439	0.00441749	0.00491138	0.00034465
	Z	0.83774	0.0753323	0.00047243	0.0117701	0.00432645	3.00756e-05	0.0519917	0.00710517	0.0106669	3.43691e-05	0.000530372
	MZ	0.265675	0.238973	0.0538902	0.236488	0.067483	0.110354	0.0132093	0.000369599	0.0103182	0.00302863	0.000210053
	WrZ	0.707062	0.0287219	0.192302	0.00825142	0.00133467	0.0174341	0.00331493	0.000114042	0.0357771	0.00087606	0.00481174
	WfZ	0.640939	0.0159309	0.000694192	0.299154	0.0128636	0.010255	0.0116161	0.00117935	0.00217509	3.37898e-05	0.0051597
	WrMZ	0.426992	0.33102	0.00039763	0.137372	0.0321237	0.0238806	0.020679	0.011747	0.00706912	0.00233497	0.00638498
	WfMZ	0.0654692	0.681606	0.116681	0.0215811	0.00627982	0.0277071	0.0076868	0.0491367	0.0149553	0.00249661	0.00640103
	Values in bold correspond for each observation to the factor for which the squared cosine is the largest
